# Supplementary material for: Improving the Activity of Tryptophan Synthetase via a Nucleic Acid Scaffold
Source: Molecules. 2023 Oct 26;28(21):7272. doi: 10.3390/molecules28217272 (PMC10648251; doi:10.3390/molecules28217272)
Supplement: Supplementary file 1 [file molecules-28-07272-s001.zip]

Archive with 1 entries (1 files):
- molecules-2471801-supplementary.pdf
